# Supplementary material for: Microprotein Regulates G-quadruplex Driven RNA Aggregation
Source: bioRxiv. 2026 Apr 15:2026.04.10.717804. Preprint. [Version 2] doi: 10.64898/2026.04.10.717804 (PMC13082076; doi:10.64898/2026.04.10.717804)
Supplement: Supplement 2 [file media-2.zip]

Archive with 21 entries (18 files):
- Videos/
- Videos/SV7-ZNF-polyU.mp4
- __MACOSX/
- __MACOSX/Videos/
- __MACOSX/Videos/._SV7-ZNF-polyU.mp4
- Videos/SV8-ZNF-20R.mp4
- __MACOSX/Videos/._SV8-ZNF-20R.mp4
- Videos/SV3-ZNF-G4C2x4.mp4
- __MACOSX/Videos/._SV3-ZNF-G4C2x4.mp4
- Videos/SV2-ZNF-15R-NaCl.mp4
- __MACOSX/Videos/._SV2-ZNF-15R-NaCl.mp4
- Videos/SV5-ZNF-polyA.mp4
- __MACOSX/Videos/._SV5-ZNF-polyA.mp4
- Videos/SV1-ZNF-15R-KCl.mp4
- __MACOSX/Videos/._SV1-ZNF-15R-KCl.mp4
- Videos/SV4-ZNF-C4G2x4.mp4
- __MACOSX/Videos/._SV4-ZNF-C4G2x4.mp4
- Videos/SV6-ZNF-polyG.mp4
- __MACOSX/Videos/._SV6-ZNF-polyG.mp4
- Videos/SV9-ZNF-20R-pull.mp4
- __MACOSX/Videos/._SV9-ZNF-20R-pull.mp4
